# Supplementary material for: Spinal malformations in a naturally isolated Neotropical fish population
Source: PeerJ. 2021 Oct 20;9:e12239. doi: 10.7717/peerj.12239 (PMC8541325; doi:10.7717/peerj.12239)
Supplement: Supplemental Information 1 [file peerj-09-12239-s001.xlsx]

## Sheet: Planilha1
	Table S1. Biometric parameters
		Individuals		Sex		Standard length (mm)		Total weight (g)
		Fish01		male		60.23		3
		Fish02		male		62.3		4
		Fish03		male		64.12		5
		Fish04		male		58.76		3
		Fish05		male		59.87		3
		Fish06		male		55.54		3
		Fish07		male		63.53		4
		Fish08		male		60.97		3
		Fish09		male		56.99		3
		Fish10		male		58		4
		Fish11		male		56.83		3
		Fish12		male		55.04		4
		Fish13		female		51.91		4
		Fish14		female		53.8		3
		Fish15		female		42.11		2
		Fish16		female		58.12		5
		Fish17		female		55.27		4
		Fish18		female		56.71		4
		Fish19		female		57.93		3
		Fish20		female		56.91		4
		Fish21		female		57.54		3
		Fish22		female		52.72		4
		Fish23		female		50.93		3
		Fish24		female		51.82		3
		Fish25		female		46.42		2
		Fish26		male		62.17		5
		Fish27		male		57.66		4
		Fish28		male		60.31		4
		Fish29		male		57.43		4
		Fish30		male		59.22		4
		Fish31		male		57.63		3
		Fish32		male		55.11		3
		Fish33		male		57.67		3
		Fish34		male		58.46		4
		Fish35		male		58.58		4
