# Supplementary material for: Spinal malformations in a naturally isolated Neotropical fish population
Source: PeerJ. 2021 Oct 20;9:e12239. doi: 10.7717/peerj.12239 (PMC8541325; doi:10.7717/peerj.12239)
Supplement: Supplemental Information 2 [file peerj-09-12239-s002.txt]

RAW DATA 

Raw data figure 5

These data represent the markings of each landmarks in each photo used in the program MorphoJ. These data are triplicate in an input in a file .TPS. 

LM=14
211.00000 487.00000
406.00000 483.00000
499.00000 717.00000
1144.00000 880.00000
1431.00000 842.00000
2230.00000 709.00000
2214.00000 436.00000
2010.00000 438.00000
1466.00000 140.00000
568.00000 202.00000
398.00000 195.00000
644.00000 565.00000
1232.00000 596.00000
2130.00000 580.00000
IMAGE=C:\Projeto Pirassununga e Ribeirão Preto\Raio-x\Astyanax Rio Mogi-Guaçu\Astyanax_mogi1.tif
ID=0
LM=14
238.00000 494.00000
375.00000 494.00000
447.00000 639.00000
951.00000 720.00000
1146.00000 672.00000
1754.00000 528.00000
1768.00000 329.00000
1606.00000 342.00000
1129.00000 167.00000
492.00000 266.00000
359.00000 261.00000
566.00000 520.00000
1014.00000 502.00000
1692.00000 440.00000
IMAGE=C:\Projeto Pirassununga e Ribeirão Preto\Raio-x\Astyanax Rio Mogi-Guaçu\Astyanax_mogi2.tif
ID=1
LM=14
205.00000 468.00000
355.00000 462.00000
421.00000 614.00000
969.00000 704.00000
1164.00000 659.00000
1801.00000 550.00000
1799.00000 351.00000
1643.00000 347.00000
1230.00000 109.00000
449.00000 205.00000
324.00000 210.00000
560.00000 483.00000
1016.00000 464.00000
1711.00000 458.00000
IMAGE=C:\Projeto Pirassununga e Ribeirão Preto\Raio-x\Astyanax Rio Mogi-Guaçu\Astyanax_mogi3.tif
ID=2
LM=14
207.00000 491.00000
406.00000 489.00000
490.00000 711.00000
1154.00000 877.00000
1443.00000 838.00000
2222.00000 705.00000
2212.00000 432.00000
2010.00000 440.00000
1452.00000 136.00000
568.00000 204.00000
392.00000 200.00000
640.00000 569.00000
1226.00000 592.00000
2128.00000 580.00000
IMAGE=C:\Projeto Pirassununga e Ribeirão Preto\Raio-x\Astyanax Rio Mogi-Guaçu\Astyanax_mogi1.tif
ID=0
LM=14
236.00000 500.00000
382.00000 496.00000
435.00000 639.00000
950.00000 726.00000
1154.00000 668.00000
1774.00000 533.00000
1754.00000 337.00000
1593.00000 339.00000
1123.00000 167.00000
480.00000 261.00000
367.00000 261.00000
570.00000 520.00000
1014.00000 502.00000
1696.00000 442.00000
IMAGE=C:\Projeto Pirassununga e Ribeirão Preto\Raio-x\Astyanax Rio Mogi-Guaçu\Astyanax_mogi2.tif
ID=1
LM=14
203.00000 474.00000
355.00000 466.00000
398.00000 610.00000
965.00000 707.00000
1174.00000 659.00000
1791.00000 557.00000
1786.00000 347.00000
1643.00000 351.00000
1228.00000 111.00000
453.00000 209.00000
320.00000 214.00000
554.00000 485.00000
1016.00000 470.00000
1710.00000 462.00000
IMAGE=C:\Projeto Pirassununga e Ribeirão Preto\Raio-x\Astyanax Rio Mogi-Guaçu\Astyanax_mogi3.tif
ID=2
LM=14
205.00000 485.00000
402.00000 485.00000
476.00000 715.00000
1150.00000 877.00000
1435.00000 834.00000
2210.00000 707.00000
2204.00000 440.00000
2012.00000 440.00000
1458.00000 138.00000
564.00000 200.00000
392.00000 193.00000
642.00000 561.00000
1224.00000 592.00000
2128.00000 576.00000
IMAGE=C:\Projeto Pirassununga e Ribeirão Preto\Raio-x\Astyanax Rio Mogi-Guaçu\Astyanax_mogi1.tif
ID=0
LM=14
234.00000 506.00000
379.00000 504.00000
445.00000 637.00000
951.00000 720.00000
1156.00000 672.00000
1793.00000 537.00000
1784.00000 333.00000
1600.00000 346.00000
1131.00000 165.00000
484.00000 261.00000
357.00000 263.00000
568.00000 522.00000
1014.00000 500.00000
1690.00000 440.00000
IMAGE=C:\Projeto Pirassununga e Ribeirão Preto\Raio-x\Astyanax Rio Mogi-Guaçu\Astyanax_mogi2.tif
ID=1
LM=14
199.00000 476.00000
353.00000 472.00000
404.00000 606.00000
961.00000 704.00000
1178.00000 659.00000
1809.00000 555.00000
1793.00000 347.00000
1643.00000 355.00000
1232.00000 109.00000
445.00000 212.00000
328.00000 216.00000
552.00000 485.00000
1022.00000 468.00000
1710.00000 460.00000
IMAGE=C:\Projeto Pirassununga e Ribeirão Preto\Raio-x\Astyanax Rio Mogi-Guaçu\Astyanax_mogi3.tif
ID=2
LM=14
201.00000 1282.00000
377.00000 1278.00000
452.00000 1429.00000
955.00000 1460.00000
1146.00000 1442.00000
1811.00000 1335.00000
1814.00000 1169.00000
1671.00000 1156.00000
1248.00000 980.00000
524.00000 1034.00000
371.00000 1021.00000
582.00000 1310.00000
1069.00000 1275.00000
1769.00000 1262.00000
IMAGE=lambari1.tif
ID=0 
LM=14
239.00000 1208.00000
411.00000 1218.00000
477.00000 1377.00000
999.00000 1460.00000
1217.00000 1436.00000
1906.00000 1279.00000
1835.00000 1105.00000
1649.00000 1126.00000
1297.00000 1011.00000
579.00000 1006.00000
423.00000 976.00000
621.00000 1274.00000
1109.00000 1275.00000
1793.00000 1215.00000
IMAGE=lambari10.tif
ID=1 
LM=14
253.00000 1281.00000
431.00000 1270.00000
500.00000 1399.00000
989.00000 1375.00000
1218.00000 1349.00000
1865.00000 1317.00000
1872.00000 1137.00000
1675.00000 1137.00000
1263.00000 974.00000
551.00000 1028.00000
397.00000 1021.00000
645.00000 1268.00000
1125.00000 1218.00000
1812.00000 1230.00000
IMAGE=lambari11.tif
ID=2 
LM=14
234.00000 1223.00000
406.00000 1216.00000
476.00000 1347.00000
959.00000 1403.00000
1167.00000 1373.00000
1786.00000 1306.00000
1788.00000 1131.00000
1621.00000 1111.00000
1197.00000 940.00000
562.00000 974.00000
425.00000 966.00000
621.00000 1237.00000
1041.00000 1214.00000
1728.00000 1215.00000
IMAGE=lambari12.tif
ID=3 
LM=14
363.00000 1219.00000
547.00000 1223.00000
592.00000 1377.00000
1156.00000 1416.00000
1362.00000 1356.00000
1846.00000 1270.00000
1857.00000 1182.00000
1771.00000 1114.00000
1424.00000 942.00000
706.00000 1013.00000
581.00000 968.00000
764.00000 1287.00000
1226.00000 1214.00000
1721.00000 1196.00000
IMAGE=lambari13.tif
ID=4 
LM=14
95.00000 1274.00000
331.00000 1281.00000
423.00000 1471.00000
1109.00000 1519.00000
1415.00000 1411.00000
2084.00000 1401.00000
2127.00000 1199.00000
2000.00000 1154.00000
1443.00000 933.00000
564.00000 991.00000
361.00000 951.00000
613.00000 1326.00000
1198.00000 1266.00000
1972.00000 1292.00000
IMAGE=lambari14.tif
ID=5 
LM=14
279.00000 1184.00000
461.00000 1191.00000
521.00000 1343.00000
1167.00000 1405.00000
1402.00000 1351.00000
1825.00000 1187.00000
1859.00000 1090.00000
1806.00000 1052.00000
1447.00000 889.00000
638.00000 947.00000
476.00000 924.00000
700.00000 1227.00000
1226.00000 1175.00000
1726.00000 1154.00000
IMAGE=lambari15.tif
ID=6 
LM=14
136.00000 1255.00000
321.00000 1261.00000
381.00000 1416.00000
994.00000 1456.00000
1192.00000 1416.00000
1874.00000 1317.00000
1864.00000 1155.00000
1675.00000 1140.00000
1273.00000 991.00000
487.00000 1016.00000
342.00000 1003.00000
546.00000 1315.00000
1062.00000 1262.00000
1783.00000 1243.00000
IMAGE=lambari16.tif
ID=7 
LM=14
244.00000 1171.00000
418.00000 1179.00000
458.00000 1334.00000
1007.00000 1424.00000
1231.00000 1380.00000
1821.00000 1262.00000
1807.00000 1111.00000
1627.00000 1108.00000
1283.00000 932.00000
552.00000 953.00000
456.00000 929.00000
617.00000 1244.00000
1118.00000 1220.00000
1753.00000 1196.00000
IMAGE=lambari17.tif
ID=8 
LM=14
154.00000 1212.00000
340.00000 1212.00000
390.00000 1382.00000
972.00000 1413.00000
1179.00000 1363.00000
1790.00000 1302.00000
1790.00000 1127.00000
1625.00000 1123.00000
1264.00000 969.00000
491.00000 998.00000
359.00000 974.00000
557.00000 1280.00000
1063.00000 1220.00000
1701.00000 1225.00000
IMAGE=lambari18.tif
ID=9 
LM=14
203.00000 1247.00000
385.00000 1243.00000
474.00000 1398.00000
1014.00000 1354.00000
1227.00000 1295.00000
1901.00000 1240.00000
1894.00000 1071.00000
1670.00000 1073.00000
1274.00000 948.00000
522.00000 995.00000
408.00000 967.00000
617.00000 1274.00000
1108.00000 1173.00000
1813.00000 1159.00000
IMAGE=lambari19.tif
ID=10 
LM=14
163.00000 1198.00000
347.00000 1200.00000
399.00000 1347.00000
944.00000 1398.00000
1170.00000 1372.00000
1889.00000 1295.00000
1896.00000 1118.00000
1670.00000 1099.00000
1262.00000 927.00000
510.00000 950.00000
357.00000 922.00000
571.00000 1234.00000
1092.00000 1207.00000
1815.00000 1209.00000
IMAGE=lambari2.tif
ID=11 
LM=14
175.00000 1212.00000
354.00000 1226.00000
415.00000 1382.00000
972.00000 1448.00000
1201.00000 1401.00000
1835.00000 1316.00000
1830.00000 1156.00000
1620.00000 1144.00000
1260.00000 993.00000
545.00000 1007.00000
387.00000 988.00000
573.00000 1289.00000
1063.00000 1248.00000
1749.00000 1239.00000
IMAGE=lambari20.tif
ID=12 
LM=14
177.00000 1224.00000
357.00000 1229.00000
444.00000 1391.00000
963.00000 1398.00000
1170.00000 1363.00000
1877.00000 1297.00000
1859.00000 1127.00000
1623.00000 1118.00000
1189.00000 1014.00000
510.00000 1023.00000
385.00000 1000.00000
573.00000 1289.00000
1071.00000 1227.00000
1774.00000 1218.00000
IMAGE=lambari21.tif
ID=13 
LM=14
321.00000 1106.00000
463.00000 1113.00000
500.00000 1257.00000
1026.00000 1349.00000
1203.00000 1313.00000
1802.00000 1210.00000
1790.00000 1061.00000
1607.00000 1046.00000
1274.00000 933.00000
628.00000 938.00000
511.00000 913.00000
654.00000 1179.00000
1085.00000 1159.00000
1722.00000 1142.00000
IMAGE=lambari22.tif
ID=14 
LM=14
357.00000 1184.00000
514.00000 1188.00000
562.00000 1336.00000
1071.00000 1400.00000
1281.00000 1363.00000
1850.00000 1250.00000
1836.00000 1090.00000
1614.00000 1053.00000
1320.00000 970.00000
660.00000 991.00000
536.00000 972.00000
706.00000 1235.00000
1170.00000 1205.00000
1758.00000 1182.00000
IMAGE=lambari23.tif
ID=15 
LM=14
381.00000 1221.00000
532.00000 1230.00000
578.00000 1361.00000
1102.00000 1423.00000
1296.00000 1379.00000
1802.00000 1289.00000
1825.00000 1163.00000
1650.00000 1120.00000
1329.00000 987.00000
679.00000 1026.00000
548.00000 1003.00000
720.00000 1276.00000
1150.00000 1228.00000
1754.00000 1228.00000
IMAGE=lambari24.tif
ID=16 
LM=14
474.00000 1101.00000
617.00000 1104.00000
660.00000 1251.00000
1125.00000 1336.00000
1296.00000 1313.00000
1806.00000 1241.00000
1783.00000 1101.00000
1652.00000 1083.00000
1361.00000 952.00000
750.00000 952.00000
660.00000 925.00000
794.00000 1173.00000
1186.00000 1166.00000
1717.00000 1177.00000
IMAGE=lambari25.tif
ID=17 
LM=14
146.00000 1244.00000
319.00000 1255.00000
385.00000 1436.00000
964.00000 1492.00000
1218.00000 1452.00000
1963.00000 1324.00000
1935.00000 1131.00000
1707.00000 1143.00000
1223.00000 993.00000
497.00000 1025.00000
335.00000 998.00000
541.00000 1324.00000
1085.00000 1283.00000
1852.00000 1244.00000
IMAGE=lambari26.tif
ID=18 
LM=14
188.00000 1237.00000
357.00000 1250.00000
413.00000 1407.00000
970.00000 1469.00000
1191.00000 1427.00000
1836.00000 1308.00000
1832.00000 1156.00000
1627.00000 1143.00000
1212.00000 996.00000
525.00000 1023.00000
399.00000 996.00000
573.00000 1310.00000
1058.00000 1276.00000
1754.00000 1246.00000
IMAGE=lambari27.tif
ID=19 
LM=14
126.00000 1251.00000
305.00000 1257.00000
355.00000 1414.00000
964.00000 1485.00000
1182.00000 1450.00000
1834.00000 1335.00000
1829.00000 1170.00000
1648.00000 1166.00000
1241.00000 1005.00000
456.00000 1026.00000
298.00000 1018.00000
521.00000 1317.00000
1074.00000 1280.00000
1758.00000 1264.00000
IMAGE=lambari28.tif
ID=20 
LM=14
179.00000 1216.00000
349.00000 1227.00000
412.00000 1375.00000
938.00000 1432.00000
1161.00000 1384.00000
1793.00000 1253.00000
1790.00000 1113.00000
1632.00000 1103.00000
1170.00000 975.00000
509.00000 1021.00000
390.00000 989.00000
566.00000 1287.00000
1049.00000 1241.00000
1715.00000 1193.00000
IMAGE=lambari29.tif
ID=21 
LM=14
537.00000 1257.00000
670.00000 1251.00000
730.00000 1354.00000
1115.00000 1367.00000
1269.00000 1349.00000
1781.00000 1315.00000
1786.00000 1188.00000
1634.00000 1163.00000
1317.00000 1026.00000
766.00000 1065.00000
667.00000 1058.00000
831.00000 1269.00000
1212.00000 1230.00000
1722.00000 1246.00000
IMAGE=lambari3.tif
ID=22 
LM=14
192.00000 1220.00000
374.00000 1227.00000
433.00000 1413.00000
1023.00000 1446.00000
1241.00000 1388.00000
1930.00000 1310.00000
1926.00000 1154.00000
1687.00000 1149.00000
1290.00000 1032.00000
578.00000 1034.00000
426.00000 993.00000
589.00000 1319.00000
1145.00000 1267.00000
1848.00000 1237.00000
IMAGE=lambari30.tif
ID=23 
LM=14
199.00000 1280.00000
355.00000 1283.00000
420.00000 1434.00000
941.00000 1466.00000
1154.00000 1421.00000
1832.00000 1333.00000
1820.00000 1177.00000
1597.00000 1159.00000
1198.00000 1039.00000
530.00000 1062.00000
385.00000 1046.00000
573.00000 1329.00000
1039.00000 1282.00000
1731.00000 1266.00000
IMAGE=lambari31.tif
ID=24 
LM=14
234.00000 1241.00000
404.00000 1244.00000
463.00000 1406.00000
991.00000 1434.00000
1191.00000 1397.00000
1804.00000 1276.00000
1795.00000 1131.00000
1598.00000 1122.00000
1221.00000 1003.00000
560.00000 1064.00000
433.00000 1032.00000
612.00000 1315.00000
1092.00000 1259.00000
1722.00000 1221.00000
IMAGE=lambari32.tif
ID=25 
LM=14
171.00000 1228.00000
342.00000 1239.00000
417.00000 1400.00000
948.00000 1420.00000
1166.00000 1384.00000
1822.00000 1287.00000
1822.00000 1136.00000
1586.00000 1111.00000
1207.00000 1009.00000
530.00000 1030.00000
415.00000 995.00000
560.00000 1296.00000
1047.00000 1244.00000
1737.00000 1218.00000
IMAGE=lambari33.tif
ID=26 
LM=14
135.00000 1244.00000
293.00000 1237.00000
349.00000 1400.00000
923.00000 1427.00000
1184.00000 1358.00000
1818.00000 1287.00000
1807.00000 1110.00000
1577.00000 1097.00000
1134.00000 968.00000
474.00000 1026.00000
339.00000 1003.00000
525.00000 1301.00000
1021.00000 1237.00000
1722.00000 1204.00000
IMAGE=lambari34.tif
ID=27 
LM=14
183.00000 1234.00000
346.00000 1235.00000
420.00000 1407.00000
936.00000 1469.00000
1159.00000 1427.00000
1800.00000 1322.00000
1793.00000 1158.00000
1588.00000 1140.00000
1205.00000 980.00000
511.00000 1032.00000
383.00000 1003.00000
573.00000 1310.00000
1051.00000 1267.00000
1712.00000 1246.00000
IMAGE=lambari35.tif
ID=28 
LM=14
206.00000 1198.00000
394.00000 1196.00000
466.00000 1361.00000
991.00000 1397.00000
1212.00000 1361.00000
1880.00000 1255.00000
1864.00000 1078.00000
1666.00000 1088.00000
1237.00000 954.00000
564.00000 989.00000
431.00000 964.00000
610.00000 1255.00000
1108.00000 1223.00000
1806.00000 1177.00000
IMAGE=lambari4.tif
ID=29 
LM=14
183.00000 1290.00000
344.00000 1280.00000
413.00000 1411.00000
950.00000 1452.00000
1156.00000 1427.00000
1836.00000 1331.00000
1822.00000 1154.00000
1621.00000 1142.00000
1230.00000 991.00000
497.00000 1028.00000
349.00000 1039.00000
569.00000 1289.00000
1078.00000 1260.00000
1744.00000 1250.00000
IMAGE=lambari5.tif
ID=30 
LM=14
234.00000 1244.00000
406.00000 1239.00000
472.00000 1383.00000
977.00000 1418.00000
1161.00000 1377.00000
1802.00000 1285.00000
1807.00000 1117.00000
1611.00000 1088.00000
1218.00000 952.00000
559.00000 1009.00000
413.00000 1000.00000
626.00000 1280.00000
1074.00000 1237.00000
1731.00000 1200.00000
IMAGE=lambari6.tif
ID=31 
LM=14
142.00000 1244.00000
316.00000 1243.00000
365.00000 1391.00000
982.00000 1429.00000
1212.00000 1361.00000
1923.00000 1273.00000
1933.00000 1081.00000
1699.00000 1071.00000
1230.00000 910.00000
468.00000 993.00000
314.00000 975.00000
541.00000 1282.00000
1120.00000 1204.00000
1846.00000 1193.00000
IMAGE=lambari7.tif
ID=32 
LM=14
185.00000 1264.00000
362.00000 1255.00000
431.00000 1388.00000
962.00000 1406.00000
1173.00000 1367.00000
1846.00000 1283.00000
1843.00000 1108.00000
1643.00000 1099.00000
1212.00000 941.00000
491.00000 1003.00000
346.00000 998.00000
573.00000 1273.00000
1069.00000 1227.00000
1763.00000 1202.00000
IMAGE=lambari8.tif
ID=33 
LM=14
273.00000 1262.00000
429.00000 1243.00000
509.00000 1381.00000
1028.00000 1393.00000
1214.00000 1349.00000
1816.00000 1243.00000
1816.00000 1074.00000
1655.00000 1069.00000
1246.00000 917.00000
560.00000 1010.00000
404.00000 1007.00000
645.00000 1255.00000
1106.00000 1202.00000
1747.00000 1173.00000
IMAGE=lambari9.tif
ID=34 
LM=14
186.00000 1272.00000
377.00000 1272.00000
446.00000 1420.00000
955.00000 1460.00000
1149.00000 1435.00000
1843.00000 1329.00000
1836.00000 1165.00000
1642.00000 1159.00000
1256.00000 996.00000
528.00000 1040.00000
387.00000 1021.00000
585.00000 1309.00000
1069.00000 1280.00000
1767.00000 1264.00000
IMAGE=lambari1.tif
ID=0
LM=14
241.00000 1228.00000
412.00000 1230.00000
476.00000 1385.00000
1012.00000 1461.00000
1219.00000 1441.00000
1876.00000 1290.00000
1845.00000 1107.00000
1639.00000 1135.00000
1290.00000 1018.00000
580.00000 1007.00000
429.00000 982.00000
621.00000 1272.00000
1118.00000 1277.00000
1793.00000 1212.00000
IMAGE=lambari10.tif
ID=1
LM=14
245.00000 1288.00000
432.00000 1277.00000
509.00000 1400.00000
998.00000 1379.00000
1204.00000 1353.00000
1880.00000 1316.00000
1894.00000 1142.00000
1681.00000 1135.00000
1258.00000 982.00000
551.00000 1032.00000
412.00000 1019.00000
639.00000 1277.00000
1125.00000 1220.00000
1812.00000 1233.00000
IMAGE=lambari11.tif
ID=2
LM=14
229.00000 1231.00000
409.00000 1224.00000
470.00000 1351.00000
958.00000 1400.00000
1160.00000 1372.00000
1790.00000 1302.00000
1791.00000 1127.00000
1615.00000 1110.00000
1191.00000 944.00000
558.00000 977.00000
428.00000 959.00000
618.00000 1237.00000
1043.00000 1217.00000
1728.00000 1212.00000
IMAGE=lambari12.tif
ID=3
LM=14
364.00000 1237.00000
548.00000 1239.00000
592.00000 1378.00000
1156.00000 1420.00000
1356.00000 1351.00000
1836.00000 1281.00000
1847.00000 1186.00000
1781.00000 1126.00000
1419.00000 946.00000
714.00000 1015.00000
580.00000 975.00000
757.00000 1291.00000
1227.00000 1215.00000
1760.00000 1226.00000
IMAGE=lambari13.tif
ID=4
LM=14
85.00000 1280.00000
327.00000 1288.00000
428.00000 1482.00000
1112.00000 1517.00000
1408.00000 1409.00000
2068.00000 1401.00000
2110.00000 1193.00000
1999.00000 1161.00000
1432.00000 927.00000
550.00000 993.00000
346.00000 955.00000
615.00000 1328.00000
1255.00000 1243.00000
2003.00000 1315.00000
IMAGE=lambari14.tif
ID=5
LM=14
276.00000 1185.00000
469.00000 1180.00000
520.00000 1344.00000
1164.00000 1409.00000
1397.00000 1348.00000
1839.00000 1199.00000
1867.00000 1117.00000
1825.00000 1057.00000
1438.00000 886.00000
621.00000 953.00000
488.00000 920.00000
700.00000 1224.00000
1230.00000 1174.00000
1725.00000 1149.00000
IMAGE=lambari15.tif
ID=6
LM=14
135.00000 1265.00000
321.00000 1266.00000
384.00000 1422.00000
992.00000 1458.00000
1226.00000 1403.00000
1877.00000 1312.00000
1869.00000 1168.00000
1655.00000 1146.00000
1276.00000 997.00000
500.00000 1019.00000
352.00000 1000.00000
539.00000 1310.00000
1063.00000 1265.00000
1781.00000 1245.00000
IMAGE=lambari16.tif
ID=7
LM=14
238.00000 1177.00000
410.00000 1179.00000
469.00000 1347.00000
1015.00000 1425.00000
1219.00000 1381.00000
1825.00000 1268.00000
1819.00000 1113.00000
1658.00000 1110.00000
1286.00000 928.00000
557.00000 958.00000
449.00000 939.00000
615.00000 1246.00000
1118.00000 1223.00000
1749.00000 1198.00000
IMAGE=lambari17.tif
ID=8
LM=14
147.00000 1214.00000
337.00000 1218.00000
393.00000 1384.00000
957.00000 1419.00000
1173.00000 1369.00000
1779.00000 1305.00000
1778.00000 1144.00000
1605.00000 1126.00000
1280.00000 977.00000
490.00000 999.00000
364.00000 971.00000
555.00000 1284.00000
1062.00000 1221.00000
1696.00000 1223.00000
IMAGE=lambari18.tif
ID=9
LM=14
194.00000 1242.00000
390.00000 1240.00000
468.00000 1398.00000
1002.00000 1362.00000
1213.00000 1299.00000
1894.00000 1236.00000
1886.00000 1081.00000
1664.00000 1070.00000
1273.00000 953.00000
536.00000 994.00000
397.00000 977.00000
617.00000 1275.00000
1106.00000 1176.00000
1813.00000 1168.00000
IMAGE=lambari19.tif
ID=10
LM=14
159.00000 1199.00000
347.00000 1199.00000
412.00000 1348.00000
939.00000 1403.00000
1172.00000 1372.00000
1888.00000 1305.00000
1886.00000 1108.00000
1675.00000 1101.00000
1258.00000 928.00000
501.00000 953.00000
380.00000 930.00000
567.00000 1239.00000
1090.00000 1205.00000
1809.00000 1212.00000
IMAGE=lambari2.tif
ID=11
LM=14
186.00000 1227.00000
352.00000 1228.00000
416.00000 1391.00000
970.00000 1454.00000
1181.00000 1410.00000
1831.00000 1312.00000
1829.00000 1152.00000
1626.00000 1141.00000
1248.00000 999.00000
544.00000 1007.00000
418.00000 977.00000
567.00000 1294.00000
1065.00000 1253.00000
1749.00000 1242.00000
IMAGE=lambari20.tif
ID=12
LM=14
178.00000 1247.00000
352.00000 1233.00000
422.00000 1395.00000
949.00000 1403.00000
1167.00000 1366.00000
1861.00000 1294.00000
1857.00000 1132.00000
1640.00000 1130.00000
1189.00000 1004.00000
511.00000 1026.00000
384.00000 997.00000
570.00000 1288.00000
1065.00000 1224.00000
1769.00000 1220.00000
IMAGE=lambari21.tif
ID=13
LM=14
311.00000 1110.00000
473.00000 1116.00000
510.00000 1268.00000
1008.00000 1351.00000
1203.00000 1310.00000
1790.00000 1214.00000
1790.00000 1067.00000
1611.00000 1045.00000
1274.00000 933.00000
614.00000 931.00000
506.00000 905.00000
653.00000 1180.00000
1090.00000 1161.00000
1724.00000 1149.00000
IMAGE=lambari22.tif
ID=14
LM=14
347.00000 1187.00000
513.00000 1192.00000
570.00000 1337.00000
1071.00000 1400.00000
1273.00000 1363.00000
1851.00000 1252.00000
1838.00000 1092.00000
1661.00000 1094.00000
1323.00000 975.00000
656.00000 999.00000
533.00000 974.00000
700.00000 1243.00000
1164.00000 1208.00000
1760.00000 1179.00000
IMAGE=lambari23.tif
ID=15
LM=14
380.00000 1218.00000
531.00000 1221.00000
586.00000 1366.00000
1097.00000 1422.00000
1292.00000 1376.00000
1822.00000 1290.00000
1835.00000 1165.00000
1677.00000 1126.00000
1328.00000 988.00000
677.00000 1029.00000
558.00000 1003.00000
721.00000 1275.00000
1148.00000 1234.00000
1749.00000 1228.00000
IMAGE=lambari24.tif
ID=16
LM=14
479.00000 1110.00000
620.00000 1116.00000
662.00000 1253.00000
1121.00000 1335.00000
1299.00000 1312.00000
1810.00000 1242.00000
1795.00000 1101.00000
1634.00000 1086.00000
1356.00000 955.00000
747.00000 949.00000
664.00000 921.00000
785.00000 1176.00000
1183.00000 1165.00000
1716.00000 1174.00000
IMAGE=lambari25.tif
ID=17
LM=14
147.00000 1246.00000
320.00000 1255.00000
406.00000 1441.00000
957.00000 1485.00000
1211.00000 1455.00000
1951.00000 1332.00000
1930.00000 1135.00000
1705.00000 1145.00000
1235.00000 1000.00000
509.00000 1023.00000
342.00000 994.00000
542.00000 1327.00000
1084.00000 1281.00000
1854.00000 1246.00000
IMAGE=lambari26.tif
ID=18
LM=14
185.00000 1247.00000
364.00000 1250.00000
428.00000 1410.00000
957.00000 1470.00000
1182.00000 1422.00000
1845.00000 1316.00000
1829.00000 1151.00000
1645.00000 1152.00000
1204.00000 999.00000
529.00000 1026.00000
405.00000 996.00000
574.00000 1310.00000
1058.00000 1272.00000
1746.00000 1246.00000
IMAGE=lambari27.tif
ID=19
LM=14
135.00000 1265.00000
306.00000 1262.00000
375.00000 1420.00000
965.00000 1488.00000
1181.00000 1447.00000
1844.00000 1329.00000
1848.00000 1173.00000
1652.00000 1171.00000
1235.00000 1003.00000
469.00000 1019.00000
320.00000 1009.00000
522.00000 1318.00000
1072.00000 1280.00000
1757.00000 1259.00000
IMAGE=lambari28.tif
ID=20
LM=14
182.00000 1221.00000
355.00000 1224.00000
408.00000 1379.00000
935.00000 1433.00000
1170.00000 1382.00000
1798.00000 1259.00000
1794.00000 1116.00000
1608.00000 1095.00000
1166.00000 980.00000
520.00000 1016.00000
377.00000 1000.00000
567.00000 1287.00000
1044.00000 1242.00000
1716.00000 1199.00000
IMAGE=lambari29.tif
ID=21
LM=14
531.00000 1266.00000
674.00000 1262.00000
737.00000 1356.00000
1113.00000 1366.00000
1274.00000 1347.00000
1784.00000 1315.00000
1788.00000 1183.00000
1643.00000 1165.00000
1321.00000 1029.00000
772.00000 1066.00000
662.00000 1060.00000
838.00000 1266.00000
1217.00000 1230.00000
1722.00000 1249.00000
IMAGE=lambari3.tif
ID=22
LM=14
194.00000 1220.00000
371.00000 1231.00000
447.00000 1419.00000
1008.00000 1447.00000
1245.00000 1394.00000
1935.00000 1321.00000
1933.00000 1151.00000
1693.00000 1158.00000
1276.00000 1040.00000
574.00000 1028.00000
432.00000 988.00000
589.00000 1325.00000
1151.00000 1264.00000
1850.00000 1242.00000
IMAGE=lambari30.tif
ID=23
LM=14
189.00000 1278.00000
358.00000 1283.00000
418.00000 1441.00000
939.00000 1470.00000
1156.00000 1426.00000
1816.00000 1337.00000
1806.00000 1179.00000
1595.00000 1164.00000
1189.00000 1040.00000
544.00000 1063.00000
397.00000 1041.00000
569.00000 1328.00000
1039.00000 1278.00000
1730.00000 1264.00000
IMAGE=lambari31.tif
ID=24
LM=14
225.00000 1255.00000
399.00000 1259.00000
456.00000 1404.00000
993.00000 1436.00000
1189.00000 1398.00000
1825.00000 1280.00000
1810.00000 1132.00000
1610.00000 1132.00000
1213.00000 1009.00000
566.00000 1063.00000
428.00000 1034.00000
610.00000 1315.00000
1081.00000 1258.00000
1722.00000 1224.00000
IMAGE=lambari32.tif
ID=25
LM=14
170.00000 1239.00000
350.00000 1243.00000
415.00000 1400.00000
948.00000 1428.00000
1148.00000 1381.00000
1816.00000 1299.00000
1828.00000 1138.00000
1588.00000 1122.00000
1219.00000 1013.00000
523.00000 1031.00000
410.00000 999.00000
558.00000 1297.00000
1049.00000 1247.00000
1737.00000 1226.00000
IMAGE=lambari33.tif
ID=26
LM=14
135.00000 1246.00000
298.00000 1250.00000
368.00000 1404.00000
914.00000 1423.00000
1159.00000 1370.00000
1804.00000 1278.00000
1791.00000 1113.00000
1593.00000 1100.00000
1135.00000 975.00000
475.00000 1025.00000
333.00000 1004.00000
517.00000 1302.00000
1020.00000 1237.00000
1719.00000 1202.00000
IMAGE=lambari34.tif
ID=27
LM=14
170.00000 1237.00000
352.00000 1239.00000
437.00000 1411.00000
943.00000 1470.00000
1148.00000 1428.00000
1794.00000 1322.00000
1788.00000 1151.00000
1593.00000 1145.00000
1195.00000 996.00000
523.00000 1029.00000
391.00000 987.00000
569.00000 1303.00000
1053.00000 1268.00000
1713.00000 1247.00000
IMAGE=lambari35.tif
ID=28
LM=14
210.00000 1206.00000
390.00000 1208.00000
460.00000 1365.00000
993.00000 1401.00000
1213.00000 1369.00000
1897.00000 1262.00000
1873.00000 1078.00000
1664.00000 1089.00000
1230.00000 952.00000
566.00000 994.00000
434.00000 968.00000
611.00000 1253.00000
1112.00000 1230.00000
1807.00000 1182.00000
IMAGE=lambari4.tif
ID=29
LM=14
179.00000 1286.00000
345.00000 1284.00000
422.00000 1413.00000
948.00000 1451.00000
1170.00000 1432.00000
1851.00000 1340.00000
1834.00000 1145.00000
1620.00000 1145.00000
1226.00000 993.00000
491.00000 1053.00000
353.00000 1041.00000
564.00000 1294.00000
1068.00000 1262.00000
1743.00000 1250.00000
IMAGE=lambari5.tif
ID=30
LM=14
233.00000 1243.00000
413.00000 1249.00000
475.00000 1388.00000
974.00000 1419.00000
1182.00000 1382.00000
1820.00000 1290.00000
1828.00000 1113.00000
1605.00000 1095.00000
1217.00000 952.00000
566.00000 1015.00000
422.00000 1003.00000
618.00000 1284.00000
1075.00000 1240.00000
1733.00000 1202.00000
IMAGE=lambari6.tif
ID=31
LM=14
134.00000 1250.00000
314.00000 1250.00000
393.00000 1403.00000
984.00000 1432.00000
1222.00000 1363.00000
1926.00000 1271.00000
1927.00000 1083.00000
1699.00000 1072.00000
1230.00000 905.00000
478.00000 994.00000
323.00000 980.00000
539.00000 1286.00000
1116.00000 1211.00000
1851.00000 1198.00000
IMAGE=lambari7.tif
ID=32
LM=14
182.00000 1256.00000
367.00000 1249.00000
441.00000 1385.00000
945.00000 1409.00000
1191.00000 1368.00000
1857.00000 1290.00000
1857.00000 1107.00000
1643.00000 1103.00000
1207.00000 944.00000
498.00000 1009.00000
364.00000 991.00000
574.00000 1272.00000
1069.00000 1226.00000
1765.00000 1204.00000
IMAGE=lambari8.tif
ID=33
LM=14
257.00000 1256.00000
437.00000 1255.00000
510.00000 1382.00000
1037.00000 1400.00000
1222.00000 1354.00000
1822.00000 1237.00000
1828.00000 1079.00000
1639.00000 1067.00000
1249.00000 918.00000
555.00000 1015.00000
410.00000 999.00000
640.00000 1256.00000
1107.00000 1201.00000
1749.00000 1176.00000
IMAGE=lambari9.tif
ID=34
LM=14
194.00000 1280.00000
369.00000 1277.00000
445.00000 1425.00000
952.00000 1461.00000
1150.00000 1437.00000
1848.00000 1342.00000
1836.00000 1168.00000
1643.00000 1156.00000
1250.00000 997.00000
524.00000 1045.00000
381.00000 1032.00000
574.00000 1308.00000
1070.00000 1272.00000
1767.00000 1264.00000
IMAGE=lambari1.tif
ID=0
LM=14
244.00000 1229.00000
413.00000 1227.00000
469.00000 1383.00000
1012.00000 1462.00000
1216.00000 1437.00000
1885.00000 1287.00000
1856.00000 1105.00000
1648.00000 1126.00000
1297.00000 1018.00000
584.00000 1007.00000
435.00000 979.00000
617.00000 1274.00000
1120.00000 1274.00000
1793.00000 1216.00000
IMAGE=lambari10.tif
ID=1
LM=14
258.00000 1297.00000
431.00000 1277.00000
514.00000 1400.00000
1007.00000 1379.00000
1208.00000 1353.00000
1896.00000 1311.00000
1883.00000 1142.00000
1680.00000 1131.00000
1262.00000 974.00000
551.00000 1037.00000
413.00000 1024.00000
638.00000 1271.00000
1129.00000 1219.00000
1811.00000 1232.00000
IMAGE=lambari11.tif
ID=2
LM=14
232.00000 1221.00000
400.00000 1218.00000
479.00000 1350.00000
959.00000 1395.00000
1163.00000 1366.00000
1785.00000 1292.00000
1806.00000 1131.00000
1624.00000 1106.00000
1205.00000 937.00000
556.00000 982.00000
437.00000 953.00000
616.00000 1234.00000
1081.00000 1214.00000
1729.00000 1214.00000
IMAGE=lambari12.tif
ID=3
LM=14
361.00000 1234.00000
548.00000 1232.00000
608.00000 1382.00000
1157.00000 1419.00000
1353.00000 1353.00000
1840.00000 1272.00000
1849.00000 1184.00000
1795.00000 1139.00000
1427.00000 942.00000
724.00000 1010.00000
579.00000 971.00000
762.00000 1285.00000
1221.00000 1210.00000
1762.00000 1219.00000
IMAGE=lambari13.tif
ID=4
LM=14
91.00000 1282.00000
329.00000 1279.00000
397.00000 1459.00000
1115.00000 1509.00000
1421.00000 1409.00000
2094.00000 1404.00000
2120.00000 1210.00000
1985.00000 1166.00000
1447.00000 934.00000
537.00000 1002.00000
374.00000 953.00000
616.00000 1332.00000
1265.00000 1240.00000
2017.00000 1319.00000
IMAGE=lambari14.tif
ID=5
LM=14
276.00000 1192.00000
468.00000 1192.00000
522.00000 1342.00000
1167.00000 1403.00000
1398.00000 1354.00000
1840.00000 1208.00000
1867.00000 1118.00000
1812.00000 1053.00000
1444.00000 892.00000
614.00000 949.00000
487.00000 924.00000
699.00000 1224.00000
1229.00000 1177.00000
1724.00000 1150.00000
IMAGE=lambari15.tif
ID=6
LM=14
142.00000 1259.00000
323.00000 1272.00000
381.00000 1416.00000
994.00000 1459.00000
1208.00000 1408.00000
1878.00000 1314.00000
1875.00000 1164.00000
1656.00000 1142.00000
1276.00000 994.00000
492.00000 1024.00000
358.00000 997.00000
546.00000 1306.00000
1065.00000 1259.00000
1785.00000 1242.00000
IMAGE=lambari16.tif
ID=7
LM=14
239.00000 1174.00000
414.00000 1177.00000
453.00000 1334.00000
1015.00000 1417.00000
1212.00000 1382.00000
1822.00000 1272.00000
1817.00000 1108.00000
1637.00000 1108.00000
1276.00000 934.00000
561.00000 960.00000
450.00000 941.00000
619.00000 1248.00000
1117.00000 1219.00000
1753.00000 1197.00000
IMAGE=lambari17.tif
ID=8
LM=14
158.00000 1210.00000
339.00000 1216.00000
392.00000 1383.00000
968.00000 1412.00000
1170.00000 1363.00000
1785.00000 1301.00000
1785.00000 1139.00000
1603.00000 1123.00000
1273.00000 981.00000
509.00000 997.00000
374.00000 971.00000
555.00000 1279.00000
1065.00000 1221.00000
1701.00000 1224.00000
IMAGE=lambari18.tif
ID=9
LM=14
197.00000 1247.00000
387.00000 1234.00000
476.00000 1401.00000
1007.00000 1348.00000
1218.00000 1293.00000
1872.00000 1245.00000
1877.00000 1077.00000
1666.00000 1074.00000
1279.00000 949.00000
532.00000 1000.00000
405.00000 968.00000
612.00000 1274.00000
1105.00000 1176.00000
1811.00000 1161.00000
IMAGE=lambari19.tif
ID=10
LM=14
168.00000 1198.00000
342.00000 1193.00000
416.00000 1350.00000
947.00000 1395.00000
1170.00000 1369.00000
1922.00000 1305.00000
1899.00000 1108.00000
1675.00000 1100.00000
1265.00000 923.00000
509.00000 953.00000
364.00000 923.00000
569.00000 1237.00000
1086.00000 1208.00000
1807.00000 1208.00000
IMAGE=lambari2.tif
ID=11
LM=14
187.00000 1218.00000
355.00000 1227.00000
411.00000 1382.00000
972.00000 1446.00000
1187.00000 1411.00000
1825.00000 1311.00000
1827.00000 1158.00000
1616.00000 1137.00000
1260.00000 1002.00000
545.00000 1008.00000
393.00000 982.00000
574.00000 1292.00000
1070.00000 1248.00000
1750.00000 1242.00000
IMAGE=lambari20.tif
ID=12
LM=14
178.00000 1239.00000
353.00000 1237.00000
426.00000 1390.00000
952.00000 1406.00000
1167.00000 1366.00000
1872.00000 1298.00000
1867.00000 1132.00000
1635.00000 1126.00000
1192.00000 1007.00000
517.00000 1023.00000
381.00000 1000.00000
569.00000 1292.00000
1070.00000 1224.00000
1774.00000 1216.00000
IMAGE=lambari21.tif
ID=13
LM=14
316.00000 1108.00000
468.00000 1116.00000
509.00000 1264.00000
1022.00000 1346.00000
1205.00000 1309.00000
1779.00000 1213.00000
1793.00000 1057.00000
1609.00000 1047.00000
1268.00000 933.00000
630.00000 934.00000
508.00000 908.00000
651.00000 1179.00000
1083.00000 1158.00000
1722.00000 1145.00000
IMAGE=lambari22.tif
ID=14
LM=14
360.00000 1189.00000
506.00000 1189.00000
569.00000 1337.00000
1065.00000 1396.00000
1262.00000 1364.00000
1854.00000 1243.00000
1846.00000 1090.00000
1645.00000 1081.00000
1318.00000 974.00000
651.00000 1002.00000
555.00000 976.00000
701.00000 1237.00000
1165.00000 1203.00000
1759.00000 1181.00000
IMAGE=lambari23.tif
ID=15
LM=14
377.00000 1219.00000
530.00000 1224.00000
590.00000 1366.00000
1102.00000 1417.00000
1286.00000 1379.00000
1816.00000 1290.00000
1828.00000 1148.00000
1648.00000 1121.00000
1326.00000 989.00000
656.00000 1042.00000
579.00000 999.00000
719.00000 1279.00000
1144.00000 1227.00000
1753.00000 1226.00000
IMAGE=lambari24.tif
ID=16
LM=14
477.00000 1110.00000
612.00000 1110.00000
670.00000 1250.00000
1125.00000 1335.00000
1295.00000 1316.00000
1809.00000 1239.00000
1804.00000 1103.00000
1640.00000 1084.00000
1344.00000 950.00000
745.00000 958.00000
651.00000 923.00000
791.00000 1176.00000
1183.00000 1169.00000
1714.00000 1174.00000
IMAGE=lambari25.tif
ID=17
LM=14
139.00000 1256.00000
318.00000 1264.00000
374.00000 1422.00000
972.00000 1493.00000
1212.00000 1451.00000
1969.00000 1321.00000
1940.00000 1134.00000
1701.00000 1142.00000
1231.00000 994.00000
514.00000 1026.00000
350.00000 994.00000
542.00000 1324.00000
1081.00000 1285.00000
1851.00000 1247.00000
IMAGE=lambari26.tif
ID=18
LM=14
187.00000 1247.00000
368.00000 1256.00000
427.00000 1412.00000
973.00000 1470.00000
1186.00000 1422.00000
1840.00000 1313.00000
1817.00000 1155.00000
1642.00000 1150.00000
1207.00000 1005.00000
535.00000 1020.00000
393.00000 1002.00000
567.00000 1309.00000
1057.00000 1274.00000
1753.00000 1251.00000
IMAGE=lambari27.tif
ID=19
LM=14
131.00000 1266.00000
311.00000 1266.00000
366.00000 1416.00000
960.00000 1487.00000
1181.00000 1453.00000
1828.00000 1327.00000
1838.00000 1166.00000
1638.00000 1164.00000
1231.00000 1000.00000
469.00000 1026.00000
323.00000 1005.00000
521.00000 1313.00000
1071.00000 1280.00000
1758.00000 1266.00000
IMAGE=lambari28.tif
ID=20
LM=14
181.00000 1224.00000
355.00000 1222.00000
411.00000 1385.00000
935.00000 1430.00000
1167.00000 1383.00000
1806.00000 1256.00000
1791.00000 1105.00000
1598.00000 1095.00000
1179.00000 984.00000
505.00000 1015.00000
377.00000 994.00000
564.00000 1290.00000
1049.00000 1242.00000
1717.00000 1193.00000
IMAGE=lambari29.tif
ID=21
LM=14
532.00000 1263.00000
670.00000 1255.00000
737.00000 1354.00000
1110.00000 1369.00000
1273.00000 1350.00000
1785.00000 1324.00000
1790.00000 1187.00000
1642.00000 1163.00000
1313.00000 1034.00000
761.00000 1063.00000
662.00000 1053.00000
833.00000 1271.00000
1212.00000 1229.00000
1722.00000 1245.00000
IMAGE=lambari3.tif
ID=22
LM=14
194.00000 1227.00000
373.00000 1234.00000
431.00000 1411.00000
1017.00000 1441.00000
1245.00000 1395.00000
1922.00000 1308.00000
1927.00000 1153.00000
1692.00000 1156.00000
1281.00000 1037.00000
572.00000 1031.00000
439.00000 991.00000
588.00000 1319.00000
1141.00000 1269.00000
1849.00000 1243.00000
IMAGE=lambari30.tif
ID=23
LM=14
189.00000 1282.00000
358.00000 1282.00000
422.00000 1437.00000
941.00000 1462.00000
1149.00000 1427.00000
1817.00000 1330.00000
1807.00000 1173.00000
1588.00000 1161.00000
1186.00000 1044.00000
538.00000 1068.00000
400.00000 1037.00000
564.00000 1330.00000
1036.00000 1284.00000
1729.00000 1263.00000
IMAGE=lambari31.tif
ID=24
LM=14
236.00000 1251.00000
400.00000 1253.00000
458.00000 1403.00000
983.00000 1441.00000
1192.00000 1400.00000
1806.00000 1285.00000
1782.00000 1137.00000
1598.00000 1132.00000
1213.00000 1010.00000
564.00000 1061.00000
440.00000 1036.00000
608.00000 1313.00000
1083.00000 1261.00000
1722.00000 1222.00000
IMAGE=lambari32.tif
ID=25
LM=14
168.00000 1239.00000
348.00000 1242.00000
414.00000 1401.00000
947.00000 1429.00000
1160.00000 1383.00000
1836.00000 1290.00000
1824.00000 1139.00000
1585.00000 1129.00000
1215.00000 1013.00000
522.00000 1031.00000
413.00000 991.00000
555.00000 1290.00000
1047.00000 1239.00000
1737.00000 1221.00000
IMAGE=lambari33.tif
ID=26
LM=14
136.00000 1243.00000
298.00000 1243.00000
368.00000 1401.00000
922.00000 1427.00000
1149.00000 1364.00000
1796.00000 1268.00000
1798.00000 1111.00000
1587.00000 1098.00000
1138.00000 970.00000
477.00000 1021.00000
332.00000 1003.00000
517.00000 1303.00000
1017.00000 1237.00000
1721.00000 1200.00000
IMAGE=lambari34.tif
ID=27
LM=14
181.00000 1226.00000
352.00000 1237.00000
418.00000 1400.00000
939.00000 1477.00000
1152.00000 1430.00000
1803.00000 1322.00000
1803.00000 1152.00000
1592.00000 1142.00000
1199.00000 994.00000
521.00000 1023.00000
387.00000 991.00000
564.00000 1308.00000
1047.00000 1263.00000
1708.00000 1248.00000
IMAGE=lambari35.tif
ID=28
LM=14
211.00000 1198.00000
392.00000 1203.00000
463.00000 1366.00000
983.00000 1395.00000
1216.00000 1361.00000
1906.00000 1261.00000
1880.00000 1077.00000
1663.00000 1087.00000
1244.00000 952.00000
571.00000 991.00000
431.00000 963.00000
609.00000 1251.00000
1112.00000 1222.00000
1809.00000 1181.00000
IMAGE=lambari4.tif
ID=29
LM=14
184.00000 1285.00000
342.00000 1271.00000
419.00000 1416.00000
947.00000 1453.00000
1165.00000 1432.00000
1838.00000 1335.00000
1824.00000 1152.00000
1614.00000 1147.00000
1226.00000 986.00000
490.00000 1044.00000
348.00000 1042.00000
563.00000 1292.00000
1068.00000 1263.00000
1746.00000 1250.00000
IMAGE=lambari5.tif
ID=30
LM=14
237.00000 1245.00000
413.00000 1245.00000
484.00000 1382.00000
980.00000 1422.00000
1179.00000 1382.00000
1801.00000 1282.00000
1814.00000 1110.00000
1611.00000 1095.00000
1221.00000 950.00000
574.00000 1020.00000
416.00000 999.00000
625.00000 1280.00000
1075.00000 1240.00000
1733.00000 1198.00000
IMAGE=lambari6.tif
ID=31
LM=14
133.00000 1245.00000
318.00000 1251.00000
376.00000 1398.00000
983.00000 1429.00000
1224.00000 1361.00000
1920.00000 1266.00000
1940.00000 1073.00000
1696.00000 1071.00000
1236.00000 904.00000
466.00000 995.00000
316.00000 979.00000
540.00000 1287.00000
1121.00000 1208.00000
1849.00000 1195.00000
IMAGE=lambari7.tif
ID=32
LM=14
179.00000 1259.00000
364.00000 1253.00000
431.00000 1392.00000
962.00000 1406.00000
1195.00000 1372.00000
1854.00000 1290.00000
1843.00000 1119.00000
1637.00000 1103.00000
1218.00000 931.00000
490.00000 1008.00000
361.00000 992.00000
571.00000 1276.00000
1063.00000 1222.00000
1759.00000 1208.00000
IMAGE=lambari8.tif
ID=33
LM=14
265.00000 1269.00000
435.00000 1258.00000
511.00000 1379.00000
1033.00000 1400.00000
1220.00000 1350.00000
1819.00000 1239.00000
1817.00000 1086.00000
1643.00000 1066.00000
1244.00000 924.00000
567.00000 1007.00000
418.00000 1005.00000
640.00000 1258.00000
1109.00000 1201.00000
1746.00000 1177.00000
IMAGE=lambari9.tif
ID=34

Results after run CVA analysis in the Morpho J software


Canonical Variate Analysis: CVA ...

Dataset: Análises
Classification criterion: Local, Sexo

Groups 	 Observations
1.	Furna, f	39
2.	Furna, m	66
3.	Mogi, I	9

Variation among groups, scaled by the inverse of the within-group variation

	Eigenvalues	% Variance	 Cumulative %
  1.	 7,58479682	  74,657	   74,657
  2.	 2,57472389	  25,343	  100,000

Mahalanobis distances among groups:

          	Furna, f	Furna, m
Furna, m	   3,4146
Mogi, I 	  10,3214	  10,1466

P-values from permutation tests (10000 permutation rounds) for Mahalanobis distances among groups:

          	Furna, f	Furna, m
Furna, m	<.0001
Mogi, I 	<.0001	<.0001

Procrustes distances among groups:

          	Furna, f	Furna, m
Furna, m	   0,0370
Mogi, I 	   0,0702	   0,0644

P-values from permutation tests (10000 permutation rounds) for Procrustes distances among groups:

          	Furna, f	Furna, m
Furna, m	<.0001
Mogi, I 	<.0001	<.0001

Canonical coefficients:

	  CV1   	  CV2   
   x1	-119,5171	 -50,2097
   y1	 159,3467	 -17,8992
   x2	 -70,5649	  19,0789
   y2	 -29,8408	 -31,2583
   x3	  51,0578	  11,0991
   y3	-256,4729	 -15,6674
   x4	 -52,5819	  75,9452
   y4	-103,9587	 130,5034
   x5	  31,2348	  11,1820
   y5	  72,4580	 -39,1167
   x6	  -9,1105	 -19,2635
   y6	-101,7737	 109,7630
   x7	 -22,1800	 -25,2363
   y7	   7,3162	 -17,4356
   x8	 -28,9017	   0,4456
   y8	-123,0060	  12,8044
   x9	  26,2509	  41,0350
   y9	  74,8422	  98,9371
   x10	  54,3910	 -84,2374
   y10	   3,0253	 -54,7253
   x11	  -3,8924	  44,9402
   y11	 -50,6526	  61,0093
   x12	  79,7008	  38,4866
   y12	 181,0665	  59,3922
   x13	  42,0817	 -83,9803
   y13	  -1,1668	-200,4537
   x14	  22,0316	  20,7147
   y14	 168,8166	 -95,8532

Raw data table 2

Data with observations of different groups based on categories for deformation type: Normal, moderate and severe

Sex	Normal	Moderate	Severe	Total
Female	7	15	0	22
Male	1	9	3	13
Total	8	24	3	35
				
Table2: Expected
Sex	Normal	Moderate	Severe	Total
Female	5,028571429	15,08571	1,885714286	22
Male	2,971428571	8,914286	1,114285714	13
Total	8	24	3	35
				
P Value	0,027888372			
Degrees of freedom	(r-1) (c-1)	(2-1)*(3-1)	2	
x²	7,159090909			
